# Supplementary material for: Association between peripheral blood cytopenia and cancer mortality: A race‐specific risk factor for cancer death
Source: Cancer Med. 2022 Dec 30;12(7):8639–51. doi: 10.1002/cam4.5570 (PMC10134255; doi:10.1002/cam4.5570)
Supplement: Supplementary file 2 — Table S1. [file CAM4-12-8639-s001.xlsx]

## Sheet: Sheet1
	CBC component	Race	Sex	Age	Mean	Lowest 5th
				(years)	Value*	Percentile*
	Hemoglobin (g/dL)	Black	Male	<65	14.2	11.8
				≥65	13.6	11.2
			Female	<65	12.8	10.8
				≥65	12.6	10.5
		White	Male	<65	15	13.1
				≥65	14.5	12.1
			Female	<65	13.6	11.8
				≥65	13.4	11.5
	WBC (×109/L cells)	Black			5.59	3.11
		White			6.16	3.77
	Platelets (×109/L cells)				237.3	141
