# Supplementary material for: Association between peripheral blood cytopenia and cancer mortality: A race‐specific risk factor for cancer death
Source: Cancer Med. 2022 Dec 30;12(7):8639–51. doi: 10.1002/cam4.5570 (PMC10134255; doi:10.1002/cam4.5570)
Supplement: Supplementary file 3 — Table S2. [file CAM4-12-8639-s004.xlsx]

## Sheet: Sheet1
		Total Population	Stratified by Race
			Blacks	Whites	p-value
		(N = 19028)	(N = 7538)	(N = 11445)
	Anemia, n (%)	989 (5.2%)	400 (5.3%)	589 (5.1%)	p=0.696
	Leukopenia, n (%)	971 (5.1%)	386 (5.1%)	585 (5.1%)	p=0.948
	Thrombocytopenia, n (%)	959 (5%)	366 (4.9%)	593 (5.2%)	p=0.274
	Macrocytosis, n (%)	819 (4.3%)	224 (3%)	595 (5.2%)	p<0.001
	Cytopenia, n (%)	383 (2%)	133 (1.8%)	250 (2.2%)	p=0.038
