# Supplementary material for: Association between peripheral blood cytopenia and cancer mortality: A race‐specific risk factor for cancer death
Source: Cancer Med. 2022 Dec 30;12(7):8639–51. doi: 10.1002/cam4.5570 (PMC10134255; doi:10.1002/cam4.5570)
Supplement: Supplementary file 4 — Table S3. [file CAM4-12-8639-s002.xlsx]

## Sheet: Sheet1
		Full Cohort	No Cytopenia Phenotype	Cytopenia Phenotype
		(N = 19028)	(N = 18645)	(N = 383)
	Sex, n (%)
	Female	11793 (62%)	11623 (62%)	170 (44%)
	Male	7235 (38%)	7022 (38%)	213 (56%)
	Age (years)
	Mean (SD)	64.0 (9.70)	63.9 (9.66)	68.0 (11.0)
	Race, n (%)
	White	11445 (60%)	11195 (60%)	250 (65%)
	Black	7583 (40%)	7450 (40%)	133 (35%)
	Region, n (%)
	Rest of the U.S.	7713 (41%)	7562 (41%)	151 (39%)
	Stroke Belt	6700 (35%)	6569 (35%)	131 (34%)
	Stroke Buckle	4615 (24%)	4514 (24%)	101 (26%)
	Education, n (%)
	High school or less	7089 (37%)	6936 (37%)	153 (40%)
	Some college or more	11924 (63%)	11694 (63%)	230 (60%)
	Missing	15 (0.1%)	15 (0.1%)	0 (0%)
	Annual Income, n (%)
	Less than $35,000	7590 (40%)	7456 (40%)	134 (35%)
	$35,000 and more	8993 (47%)	8804 (47%)	189 (49%)
	Refused	2445 (13%)	2385 (13%)	60 (16%)
	Rurality, n (%)
	Urban (>=75% urban)	13115 (69%)	12849 (69%)	266 (69%)
	Mixed (25-75% urban)	1975 (10%)	1940 (10%)	35 (9%)
	Rural (<=25% urban)	1996 (10%)	1952 (10%)	44 (11%)
	Missing	1942 (10.2%)	1904 (10.2%)	38 (9.9%)
	Obesity (by BMI)
	Not obese	11474 (60%)	11197 (60%)	277 (72%)
	Obese	7420 (39%)	7316 (39%)	104 (27%)
	Missing	134 (0.7%)	132 (0.7%)	2 (0.5%)
	Diabetes, n (%)
	No	956 (78%)	14795 (79%)	295 (77%)
	Yes	256 (21%)	3726 (20%)	87 (23%)
	Missing	12 (1.0%)	124 (0.7%)	1 (0.3%)
	eGFR (mL/min/1.73m2)
	Median (IQR)	88.8 (74.3 - 99.7)	88.9 (74.4 - 99.8)	82.8 (62.4 - 95.8)
	Missing	31 (0.2%)	31 (0.2%)	0 (0%)
	C-Reactive Protein (mg/L)
	Median (IQR)	0.784 (-0.0619 - 1.63)	0.793 (-0.0513 - 1.63)	0.498 (-0.367 - 1.45)
	Missing	262 (1.4%)	257 (1.4%)	5 (1.3%)
	Smoking history, n (%)
	Never or past	16206 (85%)	15863 (85%)	343 (90%)
	Current	2752 (14%)	2714 (15%)	38 (10%)
	Missing	70 (0.4%)	68 (0.4%)	2 (0.5%)
	Alcohol use, n (%)
	Never or past	9188 (48%)	9013 (48%)	175 (46%)
	Current	9840 (52%)	9632 (52%)	208 (54%)
	Past history of cancer, n (%)
	No	17851 (94%)	17500 (94%)	351 (92%)
	Yes	1177 (6%)	1145 (6%)	32 (8%)
	Insurance, n (%)
	No	1349 (7%)	1329 (7%)	20 (5%)
	Yes	17658 (93%)	17296 (93%)	362 (95%)
	Missing	21 (0.1%)	20 (0.1%)	1 (0.3%)
	Hemoglobin (g/dL)
	Median (IQR)	13.6 (12.7 - 14.6)	13.7 (12.7 - 14.6)	12.6 (11.1 - 14.2)
	WBC (× 109/L cells)
	Median (IQR)	5.65 (4.64 - 6.88)	5.68 (4.67 - 6.90)	3.62 (2.97 - 5.00)
	Platelets (× 109/L cells)
	Median (IQR)	230 (192 - 274)	231 (193 - 275)	135 (117 - 201)
	MCV (fL)
	Median (IQR)	90.0 (87.0 - 93.0)	90.0 (87.0 - 93.0)	97.0 (89.0 - 101)
