# Supplementary material for: Association between peripheral blood cytopenia and cancer mortality: A race‐specific risk factor for cancer death
Source: Cancer Med. 2022 Dec 30;12(7):8639–51. doi: 10.1002/cam4.5570 (PMC10134255; doi:10.1002/cam4.5570)
Supplement: Supplementary file 5 — Table S4. [file CAM4-12-8639-s003.xlsx]

## Sheet: Sheet1
	IORW Method
	Model	Total Effect	p-value	Direct Effect	Indirect Effect	Indirect p-value	Mediation Percentage
	Demographic Model	1.23	0.001	1.22	1.00	0.508	0
		(1.09, 1.38)		(1.08, 1.38)	(0.97, 1.04)		(-18.7%, 23.9%)
	Anemia/Cancer Model	1.12	0.082	1.22	0.92	0.524	-0.008
		(0.99, 1.27)		(1.02, 1.47)	(0.80, 1.04)		(-53.0%, 70.3%)
	Socioeconomic Model	1.07	0.285	1.14	0.94	0.535	-0.009
		(0.95, 1.21)		(0.98, 1.31)	(0.88, 1.02)		(-58.4%, 74.3%)
	General Multiple Mediation Analysis
	Model	Total Effect	p-value	Direct Effect	Indirect Effect	Indirect p-value	Mediation Percentage
	Demographic Model	1.23	0.001	1.23	1.00	0.535	-0.01
		(1.09, 1.37)		(1.10, 1.38)	(1.00, 1.00)		(-2.9%, 0.8%)
	Anemia/Cancer Model	1.12	0.081	1.12	1.00	0.521	-0.016
		(0.98, 1.27)		(0.99, 1.28)	(0.99, 1.00)		(-50.4%, 47.2%)
	Socioeconomic Model	1.09	0.185	1.09	1.00	0.505	-0.051
		(0.96, 1.23)		(0.96, 1.23)	(1.00, 1.00)		(-67.8%, -57.6%)
